# Supplementary material for: Predicting Long-Term Prognoses and Grading Platinum Sensitivity Using a Novel Progression-Free Interval Criterion in Ovarian Clear Cell Carcinoma: A Multi-Institutional Cohort Study
Source: Cancers (Basel). 2022 Mar 29;14(7):1746. doi: 10.3390/cancers14071746 (PMC8997040; doi:10.3390/cancers14071746)
Supplement: Supplementary file 1 [file cancers-14-01746-s001.zip]

Archive with 1 entries (1 files):
- cancers-1607180-supplementary.pdf
